# Supplementary material for: Survival and spread of engineered Mycobacterium smegmatis and associated mycobacteriophage in soil microcosms
Source: Appl Environ Microbiol. 2025 May 21;91(6):e00212-25. doi: 10.1128/aem.00212-25 (PMC12175536; doi:10.1128/aem.00212-25)
Supplement: Tables S1 to S9 and Fig. S2 — All supplemental raw and processed data tables, and pMLcherry DNA sequence. [file aem.00212-25-s0002.xlsx]

## Sheet: Supplementary Tables
Supplementary Figure Legends
Table S1	M. smegmatis colony counts and calculated CFU/g of dry soil at the inoculation site.
Table S2	M. smegmatis 16s relative abundance at the inoculation site.
Table S3	M. smegmatis colony counts and calculated CFU/g of dry soil at 5 cm away from the inoculation site.
Table S4	M. smegmatis 16s relative abundance at 5 cm away from the inoculation site.
Table S5	Kampy plaque counts and calculated PFU/g of dry soil at the inoculation site.
Table S6	Kampy metagenomic relative abundance at the inoculation site.
Table S7	Kampy plaque counts and calculated PFU/g of dry soil at 5 cm away from the inoculation site.
Table S8	Permutation P-values for statistically significant comparisons.
Table S9	Percentage of pink Ms-pC3 colonies.
Fig. S1 (not included on this sheet)	Comparison of bacteria and phage abundance within each microcosm. M. smegmatis CFU/g dry soil as determined by colony counting and Kampy PFU/g dry soil as determined by plaque counting. Graphs depict counts from sterilized soil microcosms inoculated with Ms-pC3 sampled at the inoculation site (A) and at 5 cm from the inoculation site (B), from sterilized soil microcosms inoculated with Ms-pML(int…
Fig. S2	pMLcherry plasmid sequence.

## Sheet: Table S1
Sampling Day	Treatment	Dilution	Colony Count	CFU/g dry soil
Day 4	SS Control #1 Inoculation Site	10^-5	0	0
	SS Control #2 Inoculation Site	10^-5	0	0
	SS Control #3 Inoculation Site	10^-5	0	0
	NS Control #1 Inoculation Site	10^-5	0	0
	NS Control #2 Inoculation Site	10^-5	0	0
	NS Control #3 Inoculation Site	10^-5	0	0
	SS pCH + Kampy #1 Inoculation Site	10^-5	15	59200000
	SS pCH + Kampy #2 Inoculation Site	10^-5	5	26100000
	SS pCH + Kampy #3 Inoculation Site	10^-5	0	0
	NS pCH + Kampy #1 Inoculation Site	10^-5	1	7110000
	NS pCH + Kampy #2 Inoculation Site	10^-5	4	18800000
	NS pCH + Kampy #3 Inoculation Site	10^-5	3	16400000
	SS pML + Kampy #1 Inoculation Site	10^-5	26	140000000
	SS pML + Kampy #2 Inoculation Site	10^-5	5	24800000
	SS pML + Kampy #3 Inoculation Site	10^-5	5	23500000
	NS pML + Kampy #1 Inoculation Site	10^-5	12	57700000
	NS pML + Kampy #2 Inoculation Site	10^-5	16	75900000
	NS pML + Kampy #3 Inoculation Site	10^-5	1	5390000
Day 7	SS Control #1 Inoculation Site	10^-5	0	0
	SS Control #2 Inoculation Site	10^-5	0	0
	SS Control #3 Inoculation Site	10^-5	0	0
	NS Control #1 Inoculation Site	10^-5	0	0
	NS Control #2 Inoculation Site	10^-5	0	0
	NS Control #3 Inoculation Site	10^-5	1	5560000
	SS pCH + Kampy #1 Inoculation Site	10^-5	0	0
	SS pCH + Kampy #2 Inoculation Site	10^-5	21	115000000
	SS pCH + Kampy #3 Inoculation Site	10^-5	0	0
	NS pCH + Kampy #1 Inoculation Site	10^-5	11	52400000
	NS pCH + Kampy #2 Inoculation Site	10^-5	18	99000000
	NS pCH + Kampy #3 Inoculation Site	10^-5	0	0
	SS pML + Kampy #1 Inoculation Site	10^-5	3	16600000
	SS pML + Kampy #2 Inoculation Site	10^-5	10	46400000
	SS pML + Kampy #3 Inoculation Site	10^-5	14	65300000
	NS pML + Kampy #1 Inoculation Site	10^-5	7	35100000
	NS pML + Kampy #2 Inoculation Site	10^-5	49	230000000
	NS pML + Kampy #3 Inoculation Site	10^-5	34	183000000
Day 14	SS Control #1 Inoculation Site	10^-5	0	0
	SS Control #2 Inoculation Site	10^-5	0	0
	SS Control #3 Inoculation Site	10^-5	0	0
	NS Control #1 Inoculation Site	10^-5	0	0
	NS Control #2 Inoculation Site	10^-5	0	0
	NS Control #3 Inoculation Site	10^-5	0	0
	SS pCH + Kampy #1 Inoculation Site	10^-5	10	56400000
	SS pCH + Kampy #2 Inoculation Site	10^-5	59	257000000
	SS pCH + Kampy #3 Inoculation Site	10^-5	0	0
	NS pCH + Kampy #1 Inoculation Site	10^-5	3	18100000
	NS pCH + Kampy #2 Inoculation Site	10^-5	2	11400000
	NS pCH + Kampy #3 Inoculation Site	10^-5	0	0
	SS pML + Kampy #1 Inoculation Site	10^-5	61	266000000
	SS pML + Kampy #2 Inoculation Site	10^-5	11	70000000
	SS pML + Kampy #3 Inoculation Site	10^-5	0	0
	NS pML + Kampy #1 Inoculation Site	10^-5	7	39700000
	NS pML + Kampy #2 Inoculation Site	10^-5	4	19200000
	NS pML + Kampy #3 Inoculation Site	10^-5	8	45700000
Day 21	SS Control #1 Inoculation Site	10^-5	0	0
	SS Control #2 Inoculation Site	10^-5	0	0
	SS Control #3 Inoculation Site	10^-5	0	0
	NS Control #1 Inoculation Site	10^-5	0	0
	NS Control #2 Inoculation Site	10^-5	0	0
	NS Control #3 Inoculation Site	10^-5	0	0
	SS pCH + Kampy #1 Inoculation Site	10^-5	0	0
	SS pCH + Kampy #2 Inoculation Site	10^-5	9	46100000
	SS pCH + Kampy #3 Inoculation Site	10^-5	1	4700000
	NS pCH + Kampy #1 Inoculation Site	10^-5	0	0
	NS pCH + Kampy #2 Inoculation Site	10^-5	1	5450000
	NS pCH + Kampy #3 Inoculation Site	10^-5	0	0
	SS pML + Kampy #1 Inoculation Site	10^-5	4	22800000
	SS pML + Kampy #2 Inoculation Site	10^-5	11	48400000
	SS pML + Kampy #3 Inoculation Site	10^-5	4	23200000
	NS pML + Kampy #1 Inoculation Site	10^-5	0	0
	NS pML + Kampy #2 Inoculation Site	10^-5	2	10700000
	NS pML + Kampy #3 Inoculation Site	10^-5	3	15700000
Day 28	SS Control #1 Inoculation Site	10^-4	17	7320000
	SS Control #2 Inoculation Site	10^-4	0	0
	SS Control #3 Inoculation Site	10^-4	0	0
	NS Control #1 Inoculation Site	10^-4	0	0
	NS Control #2 Inoculation Site	10^-4	0	0
	NS Control #3 Inoculation Site	10^-4	0	0
	SS pCH + Kampy #1 Inoculation Site	10^-4	13	7540000
	SS pCH + Kampy #2 Inoculation Site	10^-4	25	11700000
	SS pCH + Kampy #3 Inoculation Site	10^-4	10	5530000
	NS pCH + Kampy #1 Inoculation Site	10^-4	0	0
	NS pCH + Kampy #2 Inoculation Site	10^-4	2	985000
	NS pCH + Kampy #3 Inoculation Site	10^-4	4	1910000
	SS pML + Kampy #1 Inoculation Site	10^-4	44	25900000
	SS pML + Kampy #2 Inoculation Site	10^-4	50	29000000
	SS pML + Kampy #3 Inoculation Site	10^-4	2	869000
	NS pML + Kampy #1 Inoculation Site	10^-4	1	558000
	NS pML + Kampy #2 Inoculation Site	10^-4	21	13300000
	NS pML + Kampy #3 Inoculation Site	10^-4	1	594000
Day 49	SS Control #1 Inoculation Site	10^-4	24	11000000
	SS Control #2 Inoculation Site	10^-4	1	609000
	SS Control #3 Inoculation Site	10^-4	5	2490000
	NS Control #1 Inoculation Site	10^-4	0	0
	NS Control #2 Inoculation Site	10^-4	0	0
	NS Control #3 Inoculation Site	10^-4	0	0
	SS pCH + Kampy #1 Inoculation Site	10^-4	5	2490000
	SS pCH + Kampy #2 Inoculation Site	10^-4	20	9870000
	SS pCH + Kampy #3 Inoculation Site	10^-4	5	2420000
	NS pCH + Kampy #1 Inoculation Site	10^-4	0	0
	NS pCH + Kampy #2 Inoculation Site	10^-4	0	0
	NS pCH + Kampy #3 Inoculation Site	10^-4	4	2620000
	SS pML + Kampy #1 Inoculation Site	10^-4	22	11100000
	SS pML + Kampy #2 Inoculation Site	10^-4	72	44800000
	SS pML + Kampy #3 Inoculation Site	10^-4	9	5050000
	NS pML + Kampy #1 Inoculation Site	10^-4	1	497000
	NS pML + Kampy #2 Inoculation Site	10^-4	1	531000
	NS pML + Kampy #3 Inoculation Site	10^-4	2	1220000

## Sheet: Table S2
Sampling Day	Treatment	Relative Abundance (%)
Day 4	NS Control #1 Inoculation Site	0.00898957
	NS Control #2 Inoculation Site	0.0130169
	NS Control #3 Inoculation Site	0.0019243
	NS pCH + Kampy #1 Inoculation Site	0.574252
	NS pCH + Kampy #2 Inoculation Site	0.703663
	NS pCH + Kampy #3 Inoculation Site	1.114
	NS pML + Kampy #1 Inoculation Site	1.57995
	NS pML + Kampy #2 Inoculation Site	1.2283
	NS pML + Kampy #3 Inoculation Site	0.383825
Day 7	NS Control #1 Inoculation Site	0.00286751
	NS Control #2 Inoculation Site	0.0095645
	NS Control #3 Inoculation Site	0.0106992
	NS pCH + Kampy #1 Inoculation Site	2.13037
	NS pCH + Kampy #2 Inoculation Site	1.63228
	NS pCH + Kampy #3 Inoculation Site	0.188198
	NS pML + Kampy #1 Inoculation Site	0.0401207
	NS pML + Kampy #2 Inoculation Site	6.26141
	NS pML + Kampy #3 Inoculation Site	0.0401207
Day 14	NS Control #1 Inoculation Site	0.0103943
	NS Control #2 Inoculation Site	0.00854249
	NS Control #3 Inoculation Site	0.00841516
	NS pCH + Kampy #1 Inoculation Site	2.06541
	NS pCH + Kampy #2 Inoculation Site	1.8823
	NS pCH + Kampy #3 Inoculation Site	1.07933
	NS pML + Kampy #1 Inoculation Site	2.67126
	NS pML + Kampy #2 Inoculation Site	2.18098
	NS pML + Kampy #3 Inoculation Site	2.45054
Day 21	NS Control #1 Inoculation Site	0.0189298
	NS Control #2 Inoculation Site	0.0144961
	NS Control #3 Inoculation Site	0.0199882
	NS pCH + Kampy #1 Inoculation Site	1.00714
	NS pCH + Kampy #2 Inoculation Site	0.464668
	NS pCH + Kampy #3 Inoculation Site	0.261427
	NS pML + Kampy #1 Inoculation Site	1.91069
	NS pML + Kampy #2 Inoculation Site	1.78672
	NS pML + Kampy #3 Inoculation Site	0.998973
Day 28	NS Control #1 Inoculation Site	0.0170911
	NS Control #2 Inoculation Site	0.0148316
	NS Control #3 Inoculation Site	0.00332757
	NS pCH + Kampy #1 Inoculation Site	0.00569374
	NS pCH + Kampy #2 Inoculation Site	0.319184
	NS pCH + Kampy #3 Inoculation Site	0.0536543
	NS pML + Kampy #1 Inoculation Site	0.92312
	NS pML + Kampy #2 Inoculation Site	0.380898
	NS pML + Kampy #3 Inoculation Site	0.157284
Day 49	NS Control #1 Inoculation Site	0.0014729
	NS Control #2 Inoculation Site	0.00669538
	NS Control #3 Inoculation Site	0.0087077
	NS pCH + Kampy #1 Inoculation Site	0.170234
	NS pCH + Kampy #2 Inoculation Site	0.108011
	NS pCH + Kampy #3 Inoculation Site	0.538254
	NS pML + Kampy #1 Inoculation Site	2.45734
	NS pML + Kampy #2 Inoculation Site	0.0247966
	NS pML + Kampy #3 Inoculation Site	0.170463

## Sheet: Table S3
Sampling Day	Treatment	Dilution	Colony Count	CFU/g dry soil
Day 4	SS Control #1 5cm	10^0	0	0
	SS Control #2 5cm	10^0	0	0
	SS Control #3 5cm	10^0	0	0
	NS Control #1 5cm	10^-3	0	0
	NS Control #2 5cm	10^-3	0	0
	NS Control #3 5cm	10^3	0	0
	SS pCH + Kampy #1 5cm	10^0	20	1070
	SS pCH + Kampy #2 5cm	10^0	43	2140
	SS pCH + Kampy #3 5cm	10^0	1	56.4
	NS pCH + Kampy #1 5cm	10^-3	0	0
	NS pCH + Kampy #2 5cm	10^3	0	0
	NS pCH + Kampy #3 5cm	10^3	0	0
	SS pML + Kampy #1 5cm	10^0	79	3500
	SS pML + Kampy #2 5cm	10^0	1306	64500
	SS pML + Kampy #3 5cm	10^0	174	10400
	NS pML + Kampy #1 5cm	10^-3	1	47200
	NS pML + Kampy #2 5cm	10^3	0	0
	NS pML + Kampy #3 5cm	10^3	0	0
Day 7	SS Control #1 5cm	10^0	0	0
	SS Control #2 5cm	10^0	0	0
	SS Control #3 5cm	10^0	0	0
	NS Control #1 5cm	10^-3	0	0
	NS Control #2 5cm	10^3	5	246000
	NS Control #3 5cm	10^3	0	0
	SS pCH + Kampy #1 5cm	10^0	347	14800
	SS pCH + Kampy #2 5cm	10^0	9	435
	SS pCH + Kampy #3 5cm	10^0	10	495
	NS pCH + Kampy #1 5cm	10^-3	1	53800
	NS pCH + Kampy #2 5cm	10^3	0	0
	NS pCH + Kampy #3 5cm	10^3	0	0
	SS pML + Kampy #1 5cm	10^-1	4	2440
	SS pML + Kampy #2 5cm	10^-1	0	0
	SS pML + Kampy #3 5cm	10^-1	0	0
	NS pML + Kampy #1 5cm	10^-3	0	0
	NS pML + Kampy #2 5cm	10^-3	0	0
	NS pML + Kampy #3 5cm	10^-3	11	538000
Day 14	SS Control #1 5cm	10^0	0	0
	SS Control #2 5cm	10^0	34	1560
	SS Control #3 5cm	10^0	330	16400
	NS Control #1 5cm	10^-3	1	49500
	NS Control #2 5cm	10^-3	4	213000
	NS Control #3 5cm	10^-3	2	106000
	SS pCH + Kampy #1 5cm	10^0	5	285
	SS pCH + Kampy #2 5cm	10^0	680	33100
	SS pCH + Kampy #3 5cm	10^0	1	54.6
	NS pCH + Kampy #1 5cm	10^-3	1	70300
	NS pCH + Kampy #2 5cm	10^-3	1	61200
	NS pCH + Kampy #3 5cm	10^-3	0	0
	SS pML + Kampy #1 5cm	10^-1	0	0
	SS pML + Kampy #2 5cm	10^-1	380	201000
	SS pML + Kampy #3 5cm	10^-1	23	11500
	NS pML + Kampy #1 5cm	10^-3	0	0
	NS pML + Kampy #2 5cm	10^-3	0	0
	NS pML + Kampy #3 5cm	10^-3	1	70100
Day 21	SS Control #1 5cm	10^-2	1	4490
	SS Control #2 5cm	10^-2	0	0
	SS Control #3 5cm	10^-2	0	0
	NS Control #1 5cm	10^-3	0	0
	NS Control #2 5cm	10^-3	0	0
	NS Control #3 5cm	10^-3	0	0
	SS pCH + Kampy #1 5cm	10^-2	0	0
	SS pCH + Kampy #2 5cm	10^-2	0	0
	SS pCH + Kampy #3 5cm	10^-2	150	729000
	NS pCH + Kampy #1 5cm	10^-3	0	0
	NS pCH + Kampy #2 5cm	10^-3	0	0
	NS pCH + Kampy #3 5cm	10^-3	0	0
	SS pML + Kampy #1 5cm	10^-2	0	0
	SS pML + Kampy #2 5cm	10^-2	260	1300000
	SS pML + Kampy #3 5cm	10^-2	0	0
	NS pML + Kampy #1 5cm	10^-3	0	0
	NS pML + Kampy #2 5cm	10^3	0	0
	NS pML + Kampy #3 5cm	10^3	1	55400
Day 28	SS Control #1 5cm	10^-1	0	0
	SS Control #2 5cm	10^-1	0	0
	SS Control #3 5cm	10^-3	0	0
	NS Control #1 5cm	10^-2	0	0
	NS Control #2 5cm	10^-2	0	0
	NS Control #3 5cm	10^-2	0	0
	SS pCH + Kampy #1 5cm	10^-1	0	0
	SS pCH + Kampy #2 5cm	10^-3	70	4000000
	SS pCH + Kampy #3 5cm	10^-3	289	14600000
	NS pCH + Kampy #1 5cm	10^-2	0	0
	NS pCH + Kampy #2 5cm	10^-2	0	0
	NS pCH + Kampy #3 5cm	10^-2	0	0
	SS pML + Kampy #1 5cm	10^-3	0	0
	SS pML + Kampy #2 5cm	10^-3	1	57000
	SS pML + Kampy #3 5cm	10^-3	204	8850000
	NS pML + Kampy #1 5cm	10^-2	0	0
	NS pML + Kampy #2 5cm	10^-2	0	0
	NS pML + Kampy #3 5cm	10^-2	2	12000
Day 49	SS Control #1 5cm	10^-3	38	1710000
	SS Control #2 5cm	10^-1	0	0
	SS Control #3 5cm	10^-4	0	0
	NS Control #1 5cm	10^-2	0	0
	NS Control #2 5cm	10^-2	0	0
	NS Control #3 5cm	10^-2	0	0
	SS pCH + Kampy #1 5cm	10^-3	0	0
	SS pCH + Kampy #2 5cm	10^-3	221	12400000
	SS pCH + Kampy #3 5cm	10^-4	1	617000
	NS pCH + Kampy #1 5cm	10^-2	0	0
	NS pCH + Kampy #2 5cm	10^-2	0	0
	NS pCH + Kampy #3 5cm	10^-2	1	4910
	SS pML + Kampy #1 5cm	10^-4	2	1240000
	SS pML + Kampy #2 5cm	10^-4	4	2420000
	SS pML + Kampy #3 5cm	10^-4	2	1120000
	NS pML + Kampy #1 5cm	10^-2	0	0
	NS pML + Kampy #2 5cm	10^-2	0	0
	NS pML + Kampy #3 5cm	10^-2	0	0

## Sheet: Table S4
Sampling Day	Treatment	Relative Abundance (%)
Day 4	NS Control #1 5cm	0.0046135
	NS Control #2 5cm	0.013904
	NS Control #3 5cm	0.0240514
	NS pCH + Kampy #1 5cm	0.00642963
	NS pCH + Kampy #2 5cm	0.0020671
	NS pCH + Kampy #3 5cm	0
	NS pML + Kampy #1 5cm	0.010242
	NS pML + Kampy #2 5cm	0.00190031
	NS pML + Kampy #3 5cm	0.00541458
Day 7	NS Control #1 5cm	0.0232314
	NS Control #2 5cm	0.0214646
	NS Control #3 5cm	0.0143239
	NS pCH + Kampy #1 5cm	0.0060507
	NS pCH + Kampy #2 5cm	0.00464565
	NS pCH + Kampy #3 5cm	0.00147734
	NS pML + Kampy #1 5cm	0.0056595
	NS pML + Kampy #2 5cm	0.00691486
	NS pML + Kampy #3 5cm	0.00915845
Day 14	NS Control #1 5cm	0.00542031
	NS Control #2 5cm	0.00186224
	NS Control #3 5cm	0.00343161
	NS pCH + Kampy #1 5cm	0.00952276
	NS pCH + Kampy #2 5cm	0.0145354
	NS pCH + Kampy #3 5cm	0.0128708
	NS pML + Kampy #1 5cm	0.00469256
	NS pML + Kampy #2 5cm	0.00734632
	NS pML + Kampy #3 5cm	0.00498116
Day 21	NS Control #1 5cm	0.0105132
	NS Control #2 5cm	0.0012725
	NS Control #3 5cm	0.0114346
	NS pCH + Kampy #1 5cm	0.0175254
	NS pCH + Kampy #2 5cm	0.00699208
	NS pCH + Kampy #3 5cm	0.0112641
	NS pML + Kampy #1 5cm	0.0125348
	NS pML + Kampy #2 5cm	0.00432748
	NS pML + Kampy #3 5cm	0.00623775
Day 28	NS Control #1 5cm	0.00880674
	NS Control #2 5cm	0.00562891
	NS Control #3 5cm	0.0114833
	NS pCH + Kampy #1 5cm	0.0068093
	NS pCH + Kampy #2 5cm	0.0092206
	NS pCH + Kampy #3 5cm	0.00860576
	NS pML + Kampy #1 5cm	0.00496907
	NS pML + Kampy #2 5cm	0.0054058
	NS pML + Kampy #3 5cm	0.0106138
Day 49	NS Control #1 5cm	0.000892411
	NS Control #2 5cm	0.00090291
	NS Control #3 5cm	0.00120658
	NS pCH + Kampy #1 5cm	0.00669697
	NS pCH + Kampy #2 5cm	0.00151076
	NS pCH + Kampy #3 5cm	0.00345786
	NS pML + Kampy #1 5cm	0.0100999
	NS pML + Kampy #2 5cm	0.00665292
	NS pML + Kampy #3 5cm	0

## Sheet: Table S5
Sampling Day	Treatment	Dilution	Plaque Count	PFU/g dry soil
Day 4	Negative control	10^0	0	0
	SS Control #1 Inoculation Site	10^0	14	591.213
	SS Control #2 Inoculation Site	10^0	48	2180.74
	SS Control #3 Inoculation Site	10^0	1	50.2144
	NS Control #1 Inoculation Site	10^0	1	63.3482
	NS Control #2 Inoculation Site	10^0	0	0
	NS Control #3 Inoculation Site	10^0	0	0
	SS pCH + Kampy #1 Inoculation Site	10^0	0	0
	SS pCH + Kampy #2 Inoculation Site	10^0	2000	104291
	SS pCH + Kampy #3 Inoculation Site	10^0	2000	123254
	NS pCH + Kampy #1 Inoculation Site	10^0	225	16003.8
	NS pCH + Kampy #2 Inoculation Site	10^0	924	43344
	NS pCH + Kampy #3 Inoculation Site	10^0	0	0
	SS pML + Kampy #1 Inoculation Site	10^0	2000	108008
	SS pML + Kampy #2 Inoculation Site	10^0	4000	198536
	SS pML + Kampy #3 Inoculation Site	10^0	4500	211920
	NS pML + Kampy #1 Inoculation Site	10^0	750	36076.3
	NS pML + Kampy #2 Inoculation Site	10^0	285	13525.6
	NS pML + Kampy #3 Inoculation Site	10^0	410	22079.3
Day 7	Negative control	10^0	0	0
	SS Control #1 Inoculation Site	10^0	103	5425.93
	SS Control #2 Inoculation Site	10^0	99	4636.8
	SS Control #3 Inoculation Site	10^0	93	5532.75
	NS Control #1 Inoculation Site	10^0	60	2857.05
	NS Control #2 Inoculation Site	10^0	71	4029.96
	NS Control #3 Inoculation Site	10^0	68	3784
	SS pCH + Kampy #1 Inoculation Site	10^-2	7	29953.5
	SS pCH + Kampy #2 Inoculation Site	10^-2	10000	5.45763e+07
	SS pCH + Kampy #3 Inoculation Site	10^-2	3000	1.50058e+07
	NS pCH + Kampy #1 Inoculation Site	10^0	20	952.349
	NS pCH + Kampy #2 Inoculation Site	10^0	810	44550
	NS pCH + Kampy #3 Inoculation Site	10^0	17	874.022
	SS pML + Kampy #1 Inoculation Site	10^-2	10000	5.5279e+07
	SS pML + Kampy #2 Inoculation Site	10^-2	10000	4.64144e+07
	SS pML + Kampy #3 Inoculation Site	10^-2	10000	4.66667e+07
	NS pML + Kampy #1 Inoculation Site	10^0	83	4161.73
	NS pML + Kampy #2 Inoculation Site	10^0	976	45859.1
	NS pML + Kampy #3 Inoculation Site	10^0	594	31927.5
Day 14	Negative control	10^0	0	0
	SS Control #1 Inoculation Site	10^0	3000	167636
	SS Control #2 Inoculation Site	10^0	1	47.9702
	SS Control #3 Inoculation Site	10^0	8	460
	NS Control #1 Inoculation Site	10^0	0	0
	NS Control #2 Inoculation Site	10^0	0	0
	NS Control #3 Inoculation Site	10^0	0	0
	SS pCH + Kampy #1 Inoculation Site	10^-2	10000	5.63676e+07
	SS pCH + Kampy #2 Inoculation Site	10^-4	800	3.48108e+08
	SS pCH + Kampy #3 Inoculation Site	10^-4	2394	1.15703e+09
	NS pCH + Kampy #1 Inoculation Site	10^0	239	14400.9
	NS pCH + Kampy #2 Inoculation Site	10^-1	32	18309.7
	NS pCH + Kampy #3 Inoculation Site	10^0	193	10761
	SS pML + Kampy #1 Inoculation Site	10^-4	4000	1.74644e+09
	SS pML + Kampy #2 Inoculation Site	10^-4	3500	2.22617e+09
	SS pML + Kampy #3 Inoculation Site	10^-2	10000	4.45675e+07
	NS pML + Kampy #1 Inoculation Site	10^0	580	32920.8
	NS pML + Kampy #2 Inoculation Site	10^-1	47	22607.8
	NS pML + Kampy #3 Inoculation Site	10^-1	10	5710.26
Day 21	Negative control	10^0	0	0
	SS Control #1 Inoculation Site	10^0	0	0
	SS Control #2 Inoculation Site	10^0	0	0
	SS Control #3 Inoculation Site	10^0	68	3249.87
	NS Control #1 Inoculation Site	10^0	2	130.483
	NS Control #2 Inoculation Site	10^0	0	0
	NS Control #3 Inoculation Site	10^0	0	0
	SS pCH + Kampy #1 Inoculation Site	10^-6	90	3.83841e+09
	SS pCH + Kampy #2 Inoculation Site	10^-6	84	4.03701e+09
	SS pCH + Kampy #3 Inoculation Site	10^-6	29	1.36321e+09
	NS pCH + Kampy #1 Inoculation Site	10^-1	80	37840
	NS pCH + Kampy #2 Inoculation Site	10^-1	11	5991.94
	NS pCH + Kampy #3 Inoculation Site	10^-1	40	23898.9
	SS pML + Kampy #1 Inoculation Site	10^-6	99	5.65463e+09
	SS pML + Kampy #2 Inoculation Site	10^-6	55	2.42188e+09
	SS pML + Kampy #3 Inoculation Site	10^-6	100	5.8018e+09
	NS pML + Kampy #1 Inoculation Site	10^-1	22	14760.3
	NS pML + Kampy #2 Inoculation Site	10^-1	5	2672.32
	NS pML + Kampy #3 Inoculation Site	10^-1	73	38294.6
Day 28	Negative control	10^0	0	0
	SS Control #1 Inoculation Site	10^0	0	0
	SS Control #2 Inoculation Site	10^0	5	216.107
	SS Control #3 Inoculation Site	10^0	0	0
	NS Control #1 Inoculation Site	10^0	0	0
	NS Control #2 Inoculation Site	10^0	0	0
	NS Control #3 Inoculation Site	10^0	1	65.3917
	SS pCH + Kampy #1 Inoculation Site	10^-6	12	6.96216e+08
	SS pCH + Kampy #2 Inoculation Site	10^-6	57	3.26293e+09
	SS pCH + Kampy #3 Inoculation Site	10^-6	124	6.85459e+09
	NS pCH + Kampy #1 Inoculation Site	10^-1	5	2895.92
	NS pCH + Kampy #2 Inoculation Site	10^-1	4	1970.83
	NS pCH + Kampy #3 Inoculation Site	10^-1	26	12422.2
	SS pML + Kampy #1 Inoculation Site	10^-6	109	6.41059e+09
	SS pML + Kampy #2 Inoculation Site	10^-6	202	1.17196e+10
	SS pML + Kampy #3 Inoculation Site	10^-6	60	2.60641e+09
	NS pML + Kampy #1 Inoculation Site	10^-1	22	11089.9
	NS pML + Kampy #2 Inoculation Site	10^-1	7	4444.3
	NS pML + Kampy #3 Inoculation Site	10^-1	0	0
Day 49	Negative control	10^0	0	0
	SS Control #1 Inoculation Site	10^0	1042	47761.4
	SS Control #2 Inoculation Site	10^0	14	852.577
	SS Control #3 Inoculation Site	10^0	5000	248649
	NS Control #1 Inoculation Site	10^0	15	948.107
	NS Control #2 Inoculation Site	10^0	18	942.509
	NS Control #3 Inoculation Site	10^0	11	709.5
	SS pCH + Kampy #1 Inoculation Site	10^-6	1	4.97297e+07
	SS pCH + Kampy #2 Inoculation Site	10^-6	11	6.1869e+08
	SS pCH + Kampy #3 Inoculation Site	10^-6	22	1.06526e+09
	NS pCH + Kampy #1 Inoculation Site	10^-1	25	12339.1
	NS pCH + Kampy #2 Inoculation Site	10^-1	3	1792.42
	NS pCH + Kampy #3 Inoculation Site	10^-1	76	49812.5
	SS pML + Kampy #1 Inoculation Site	10^-6	18	905625000
	SS pML + Kampy #2 Inoculation Site	10^-6	77	4.79111e+09
	SS pML + Kampy #3 Inoculation Site	10^-6	26	1.45917e+09
	NS pML + Kampy #1 Inoculation Site	10^-1	9	6038.3
	NS pML + Kampy #2 Inoculation Site	10^-1	13	6908.99
	NS pML + Kampy #3 Inoculation Site	10^-1	14	8544.52

## Sheet: Table S6
Sampling Day	Treatment	Relative Abundance (%)
7	NS pCH + Kampy #1 Inoculation Site	1.98e-05
	NS pCH + Kampy #2 Inoculation Site	0.000252
	NS pCH + Kampy #3 Inoculation Site	3.69e-05
	NS pML + Kampy #1 Inoculation Site	0
	NS pML + Kampy #2 Inoculation Site	0.000157
	NS pML + Kampy #3 Inoculation Site	6.97e-05
49	NS pCH + Kampy #1 Inoculation Site	0.000161
	NS pCH + Kampy #2 Inoculation Site	1.32e-05
	NS pCH + Kampy #3 Inoculation Site	8.35e-05
	NS pML + Kampy #1 Inoculation Site	3.09e-06
	NS pML + Kampy #2 Inoculation Site	1.48e-05
	NS pML + Kampy #3 Inoculation Site	0.000105

## Sheet: Table S7
Sampling Day	Treatment	Dilution	Plaque Count	PFU/g dry soil
Day 4	Negative control	10^0	0	0
	SS Control #1 5cm	10^0	0	0
	SS Control #2 5cm	10^0	0	0
	SS Control #3 5cm	10^0	0	0
	NS Control #1 5cm	10^0	0	0
	NS Control #2 5cm	10^0	0	0
	NS Control #3 5cm	10^0	0	0
	SS pCH + Kampy #1 5cm	10^0	0	0
	SS pCH + Kampy #2 5cm	10^0	0	0
	SS pCH + Kampy #3 5cm	10^0	10	564.035
	NS pCH + Kampy #1 5cm	10^0	0	0
	NS pCH + Kampy #2 5cm	10^0	0	0
	NS pCH + Kampy #3 5cm	10^0	0	0
	SS pML + Kampy #1 5cm	10^0	1	44.2685
	SS pML + Kampy #2 5cm	10^0	18	888.599
	SS pML + Kampy #3 5cm	10^0	3	179.026
	NS pML + Kampy #1 5cm	10^0	0	0
	NS pML + Kampy #2 5cm	10^0	0	0
	NS pML + Kampy #3 5cm	10^0	0	0
Day 7	Negative control	10^0	0	0
	SS Control #1 5cm	10^0	23	1305.87
	SS Control #2 5cm	10^0	7	296.606
	SS Control #3 5cm	10^0	0	0
	NS Control #1 5cm	10^0	72	4113.87
	NS Control #2 5cm	10^0	0	0
	NS Control #3 5cm	10^0	0	0
	SS pCH + Kampy #1 5cm	10^0	0	0
	SS pCH + Kampy #2 5cm	10^0	17	821.88
	SS pCH + Kampy #3 5cm	10^0	190	9412.31
	NS pCH + Kampy #1 5cm	10^0	1	53.7761
	NS pCH + Kampy #2 5cm	10^0	0	0
	NS pCH + Kampy #3 5cm	10^0	0	0
	SS pML + Kampy #1 5cm	10^0	0	0
	SS pML + Kampy #2 5cm	10^0	3	147.533
	SS pML + Kampy #3 5cm	10^0	4	207.419
	NS pML + Kampy #1 5cm	10^0	0	0
	NS pML + Kampy #2 5cm	10^0	0	0
	NS pML + Kampy #3 5cm	10^0	0	0
Day 14	Negative control	10^0	0	0
	SS Control #1 5cm	10^0	37	1594.04
	SS Control #2 5cm	10^0	680	31120.3
	SS Control #3 5cm	10^0	5000	249225
	NS Control #1 5cm	10^0	0	0
	NS Control #2 5cm	10^0	0	0
	NS Control #3 5cm	10^0	0	0
	SS pCH + Kampy #1 5cm	10^0	567	32335.3
	SS pCH + Kampy #2 5cm	10^0	10000	487121
	SS pCH + Kampy #3 5cm	10^0	148	8094.44
	NS pCH + Kampy #1 5cm	10^0	0	0
	NS pCH + Kampy #2 5cm	10^0	0	0
	NS pCH + Kampy #3 5cm	10^0	0	0
	SS pML + Kampy #1 5cm	10^0	1040	59178.8
	SS pML + Kampy #2 5cm	10^0	10000	529218
	SS pML + Kampy #3 5cm	10^0	10000	501365
	NS pML + Kampy #1 5cm	10^0	0	0
	NS pML + Kampy #2 5cm	10^0	5	330.303
	NS pML + Kampy #3 5cm	10^0	0	0
Day 21	Negative control	10^0	0	0
	SS Control #1 5cm	10^0	8	359.092
	SS Control #2 5cm	10^0	0	0
	SS Control #3 5cm	10^0	0	0
	NS Control #1 5cm	10^0	0	0
	NS Control #2 5cm	10^0	0	0
	NS Control #3 5cm	10^0	0	0
	SS pCH + Kampy #1 5cm	10^-1	5000	2.55666e+06
	SS pCH + Kampy #2 5cm	10^-2	21	102102
	SS pCH + Kampy #3 5cm	10^0	1297	65898.9
	NS pCH + Kampy #1 5cm	10^0	0	0
	NS pCH + Kampy #2 5cm	10^0	1	55.5686
	NS pCH + Kampy #3 5cm	10^0	3	163.5
	SS pML + Kampy #1 5cm	10^-1	2655	1.20861e+06
	SS pML + Kampy #2 5cm	10^-4	2581	1.2865e+09
	SS pML + Kampy #3 5cm	10^-2	58	273717
	NS pML + Kampy #1 5cm	10^0	0	0
	NS pML + Kampy #2 5cm	10^0	0	0
	NS pML + Kampy #3 5cm	10^0	62	3431.8
Day 28	Negative control	10^0	0	0
	SS Control #1 5cm	10^0	2	94.5588
	SS Control #2 5cm	10^0	0	0
	SS Control #3 5cm	10^0	15	737.667
	NS Control #1 5cm	10^0	0	0
	NS Control #2 5cm	10^0	0	0
	NS Control #3 5cm	10^0	1	71.0276
	SS pCH + Kampy #1 5cm	10^-2	1048	4.90976e+06
	SS pCH + Kampy #2 5cm	10^-2	3	15159.1
	SS pCH + Kampy #3 5cm	10^-1	1022	619452
	NS pCH + Kampy #1 5cm	10^0	15	926.144
	NS pCH + Kampy #2 5cm	10^0	37	1924
	NS pCH + Kampy #3 5cm	10^0	70	3912.82
	SS pML + Kampy #1 5cm	10^-2	77	431468
	SS pML + Kampy #2 5cm	10^-5	812	4.63074e+09
	SS pML + Kampy #3 5cm	10^-2	1992	1.00657e+07
	NS pML + Kampy #1 5cm	10^0	66	4066.17
	NS pML + Kampy #2 5cm	10^0	43	2090.26
	NS pML + Kampy #3 5cm	10^0	24	1441.02
Day 49	Negative control	10^0	0	0
	SS Control #1 5cm	10^0	3578	160604
	SS Control #2 5cm	10^0	33	1644.88
	SS Control #3 5cm	10^0	5000	283260
	NS Control #1 5cm	10^0	8	389.553
	NS Control #2 5cm	10^0	14	776.438
	NS Control #3 5cm	10^0	407	19955.7
	SS pCH + Kampy #1 5cm	10^-3	1540	7.58789e+07
	SS pCH + Kampy #2 5cm	10^-2	5000	3.08393e+07
	SS pCH + Kampy #3 5cm	10^-2	1948	1.00764e+07
	NS pCH + Kampy #1 5cm	10^0	88	5100.04
	NS pCH + Kampy #2 5cm	10^0	14	768.915
	NS pCH + Kampy #3 5cm	10^0	0	0
	SS pML + Kampy #1 5cm	10^-2	2927	1.81842e+07
	SS pML + Kampy #2 5cm	10^-6	15	9.07765e+08
	SS pML + Kampy #3 5cm	10^-3	626	2.81974e+07
	NS pML + Kampy #1 5cm	10^0	72	3579.79
	NS pML + Kampy #2 5cm	10^0	16	1012.14
	NS pML + Kampy #3 5cm	10^0	12	594.545

## Sheet: Table S8
Permutation P-values for Statistically Significant Comparisons
M. smegmatis colony count absolute abundance at inoculation site in only non-sterilized soil microcosms - Ms-pC3 vs. Ms-pML(int) (P = 0.025)
0.07	0.86	0.56	0.0034	0.78	0.29	0.26	0.54	0.88
M. smegmatis 16S relative abundance at inoculation site - Ms-pC3 vs. Ms-pML(int) (P = 0.04)
0.23	0.77	0.08	0.41	0.96	0.14	0.86	0.59	0.34
Kampy PFU/g dry soil at inoculation site - Sterile vs. Non-Sterile Soil (P = 1.6 * 10-7)
0.09	0.09	0.09	0.57	0.57	0.57	0.09	0.09	0.09

## Sheet: Table S9
	Percentage Pink Colonies
	#1	#2	#3	Average
Day 4, Sterilized Soil	0.86	0.6	N/A	0.73
Day 4, Non-Sterilized Soil	1	0.75	1	0.92
Day 7, Sterilized Soil	N/A	0.7	N/A	0.7
Day 7, Non-Sterilized Soil	0.4	0.53	N/A	0.47
Day 14, Sterilized Soil	0.8	0.63	N/A	0.71
Day 14, Non-Sterilized Soil	0.67	0.88	N/A	0.77
Day 49, Sterilized Soil	0.08	0.73	0	0.27
Day 49, Non-Sterilized Soil	N/A	N/A	0.5	0.5

[truncated: 1 more sheets: Fig. S2]
